# Supplementary material for: Outcomes of Patients with Lower Limb Loss after Using a Training Prosthesis: A Retrospective Case Series Study
Source: Healthcare (Basel). 2024 Feb 29;12(5):567. doi: 10.3390/healthcare12050567 (PMC10931137; doi:10.3390/healthcare12050567)
Supplement: Supplementary file 1 [file healthcare-12-00567-s001.zip]

Archive with 1 entries (1 files):
- healthcare-2821363-supplementary.pdf
